# Supplementary material for: Generative AI to Foster Computational Thinking in Initial Teacher Education: A Thematic Literature Review and Model
Source: Behav Sci (Basel). 2026 Apr 11;16(4):575. doi: 10.3390/bs16040575 (PMC13113619; doi:10.3390/bs16040575)
Supplement: Supplementary file 1 [file behavsci-16-00575-s001.zip]

Archive with 1 entries (1 files):
- behavsci-4178205-supplementary.xlsx
