# Supplementary material for: Generative AI to Foster Computational Thinking in Initial Teacher Education: A Thematic Literature Review and Model
Source: Behav Sci (Basel). 2026 Apr 11;16(4):575. doi: 10.3390/bs16040575 (PMC13113619; doi:10.3390/bs16040575)
Supplement: Supplementary file 1 [file behavsci-16-00575-s001.zip › behavsci-4178205-supplementary.xlsx]

## Sheet: Table S1 - Included Studies
No.	Author(s) & Year	Study Type	Domain/Focus	Context/Population	Geographic Region	Educational Level	Key Contribution to Review Themes	Theme(s)
1	Ainsworth (2006)	Empirical	Multiple representations in learning	General educational contexts	Europe (UK)	General	Theoretical basis for GenAI-generated multiple representations supporting CT abstraction and transfer	c, d
2	Angeli & Valanides (2020)	Empirical	CT with educational robotics	Young children; gender and scaffolding	Europe (Cyprus)	Primary	Evidence on scaffolding strategies and gender effects in CT development; pedagogical transfer challenges	a, b
3	Angeli et al. (2016)	Conceptual/Framework	K-6 CT curriculum framework	Teacher knowledge for CT	Multi-national	Primary	CT curriculum framework with implications for teacher knowledge domains	a
4	Bae et al. (2024)	Empirical	Preservice teachers and GenAI	Preservice teachers	East Asia (Korea)	Higher education/ITE	Dual perspectives on GenAI benefits, challenges, and affective responses in teacher education	c, d
5	Baidoo-Anu & Ansah (2023)	Commentary	GenAI benefits for education	General educational contexts	Africa (Ghana)	General	Overview of ChatGPT opportunities for teaching and learning	c
6	Bandura (1997)	Conceptual/Framework	Self-efficacy theory	General psychological theory	North America (USA)	General	Foundational theory for self-efficacy as psychological mediator in CT and GenAI engagement	d
7	Barr & Stephenson (2011)	Conceptual/Framework	CT in K-12 education	Computer science education community	North America (USA)	K-12	Role of CS education community in bringing CT to K-12; CT beyond programming	a
8	Bower et al. (2017)	Empirical	CT pedagogical capabilities of teachers	School teachers	Australasia (Australia)	K-12/ITE	Evidence on teacher CT misconceptions (coding = CT) and pedagogical capability gaps	a, b
9	Braun & Clarke (2006)	Conceptual/Framework	Thematic analysis methodology	Qualitative research methodology	Europe (UK)	General	Methodological framework for the thematic analysis conducted in this review	Methodology
10	Brennan & Resnick (2012)	Empirical	CT assessment framework	Scratch programming contexts	North America (USA)	K-12	Three-dimensional CT framework (concepts, practices, perspectives) foundational to GECT-P model	a
11	Burić & Macuka (2018)	Empirical	Teacher self-efficacy and emotions	In-service teachers	Europe (Croatia)	K-12	Bidirectional relationships between self-efficacy and emotions; cross-lagged evidence	d
12	Burić et al. (2020)	Empirical	Teacher emotions and self-efficacy	In-service teachers	Europe (Croatia)	K-12	Reciprocal relations between affect and self-efficacy in teaching contexts	d
13	Celik et al. (2026)	Empirical	GenAI and preservice teacher lesson planning	Preservice teachers	Europe (Finland/Turkey)	Higher education/ITE	Intelligent-TPACK framework; prompting quality linked to adaptive lesson plan outputs	c, d, e
14	Cheryan et al. (2017)	Empirical	Gender balance in STEM fields	University students	North America (USA)	Higher education	Stereotype threat and belonging uncertainty relevant to CT engagement barriers	d
15	Chiu (2021)	Empirical	AI education design framework	K-12 AI education	East Asia (Hong Kong)	K-12	Holistic AI education framework extending TPACK to AI-specific dimensions	c
16	Deng & Yu (2023)	Systematic review	AI literacy in education	General educational contexts	East Asia (China)	General	Prompt literacy as core AI literacy competency; computational expression through prompting	c
17	Ertmer & Ottenbreit-Leftwich (2010)	Literature review	Teacher technology change	Teachers and technology integration	North America (USA)	K-12/ITE	Knowledge, confidence, beliefs, and culture as intersecting factors in technology adoption	b, d
18	Giannakos et al. (2024)	Commentary	GenAI promise and challenges in education	Broad educational technology	Multi-national	General	Comprehensive overview of GenAI opportunities and risks including false mastery concerns	c
19	Grover & Pea (2013)	Literature review	CT in K-12 education	K-12 education research	North America (USA)	K-12	State-of-field review identifying definitional proliferation and conceptual challenges in CT	a
20	Hsu et al. (2018)	Literature review	CT teaching and learning	CT pedagogy research	East Asia (Taiwan)	General	Review of CT instructional approaches with implications for scaffolding and programme design	a, b, e
21	Israel et al. (2015)	Empirical	Inclusive CT education	School-wide CT implementation	North America (USA)	K-12	Cross-case analysis of inclusive CT supporting all learners; cultural responsiveness	a, b, e
22	Kafai & Proctor (2022)	Conceptual/Framework	Critical computing perspective	K-12 CT education	North America (USA)	K-12	CT revalued as computational literacies; equity, power, and cultural relevance	a, d
23	Kalyuga (2011)	Conceptual/Framework	Cognitive load theory types	Educational psychology	Australasia (Australia)	General	Theoretical refinement of cognitive load types relevant to novice learner CT task design	d
24	Kasneci et al. (2023)	Commentary	LLMs and education opportunities/challenges	General educational contexts	Europe (Germany)	General	Opportunities and challenges of LLMs; concerns about integrity, bias, critical thinking erosion	c
25	Kaya et al. (2020)	Empirical	CT teaching efficacy beliefs	Preservice elementary teachers	North America (USA)	Higher education/ITE	Validated instrument for CT teaching efficacy; targeted interventions improve CT-specific self-efficacy	b, d
26	Konca et al. (2025)	Empirical	GenAI acceptance by preservice teachers	Preservice teachers (cross-cultural)	Multi-national (Turkey/others)	Higher education/ITE	Technology anxiety and self-efficacy as predictors of GenAI acceptance; cross-cultural comparison	c, d
27	Li et al. (2025)	Empirical	GenAI acceptance and attitudes	Preservice teachers	East Asia (China)	Higher education/ITE	Perceived usefulness, self-efficacy, personality traits as predictors of GenAI behavioural intention	c, d
28	Liao et al. (2024)	Empirical	Scaffolding CT with ChatGPT	Students using ChatGPT for CT	East Asia (China)	Higher education	Evidence on ChatGPT as CT scaffold; risks of uncritical acceptance bypassing reasoning	c, d
29	Listiaji & Molnár (2025)	Systematic review	CT in teacher education	Preservice teacher CT research	Multi-national	Higher education/ITE	CT integration concentrated in STEM; visual programming dominates; assessment gaps	b
30	Liu et al. (2024)	Systematic review	Supporting teachers in CT integration	K-12 teachers and CT	North America (USA)	K-12/ITE	Systematic review of teacher CT support; pedagogical transfer challenges identified	b
31	Long & Magerko (2020)	Empirical	AI literacy competencies	General AI literacy	North America (USA)	General	AI literacy competencies and design considerations; foundation for critical AI literacy construct	c, d
32	Mishra & Koehler (2006)	Conceptual/Framework	TPACK framework	Teacher knowledge and technology	North America (USA)	K-12/ITE	Foundational TPACK framework; basis for comparing GECT-P model's distinctive contribution	b, e
33	Moorhouse et al. (2023)	Empirical	GenAI assessment guidelines	Top-ranking universities globally	Multi-national	Higher education	Institutional responses to GenAI ranging from prohibition to experimentation; teacher educator uncertainty	c
34	Mouza et al. (2017)	Empirical	CT in educational technology coursework	Preservice teachers	North America (USA)	Higher education/ITE	CT integration improves understanding but requires scaffolding for pedagogical application	b
35	Ng et al. (2021)	Literature review	AI literacy conceptualisation	AI literacy research	East Asia (Hong Kong)	General	Exploratory review of AI literacy; conceptual foundation for critical AI literacy in teacher education	c, d
36	Panday-Shukla (2025)	Empirical	GenAI in teacher education	Preservice teachers and teacher educators	North America (USA)	Higher education/ITE	Moderate digital literacy but low AI literacy among preservice teachers and teacher educators	c
37	Park & Choo (2025)	Empirical	GenAI prompt engineering for educators	Educators and prompting strategies	East Asia (Korea)	General/ITE	Practical prompting strategies for educators; prompting as structured teachable practice	c, e
38	Pekrun (2006)	Conceptual/Framework	Control-value theory of emotions	Achievement emotions in education	Europe (Germany)	General	Theoretical framework for understanding preservice teachers' emotional responses to CT and GenAI	d
39	Rich et al. (2019)	Literature review	K-8 computing education trends	International computing education	Multi-national	Primary/Elementary	CT self-efficacy predicted by prior computing experience; international trends in elementary CT	b, d
40	Rodrigues et al. (2024)	Systematic review	CT in primary ITE	Primary teacher education CT research	Europe (Portugal)	Higher education/ITE	CT integration varies in duration, structure, assessment; many interventions brief and isolated	b
41	Selby & Woollard (2013)	Conceptual/Framework	CT developing definition	CT conceptualisation	Europe (UK)	General	Influential working definition of CT emphasising reasoning processes beyond programming	a
42	Sentance & Csizmadia (2017)	Empirical	Computing in curriculum from teacher perspective	Secondary teachers teaching computing	Europe (UK)	Secondary	Teacher confidence challenges when expected to teach computing; pedagogical barriers	b
43	Shute et al. (2017)	Literature review	Demystifying CT	CT conceptualisation and assessment	North America (USA)	General	CT as transferable reasoning including decomposition, abstraction, algorithmic thinking	a
44	Snyder (2019)	Conceptual/Framework	Literature review methodology	Research methodology	Europe (Sweden)	General	Typology of review methodologies; rationale for thematic/conceptual synthesis approach	Methodology
45	Sweller (1988)	Conceptual/Framework	Cognitive load theory	Cognitive psychology	Australasia (Australia)	General	Foundational cognitive load theory; intrinsic, extraneous, germane load distinctions	d
46	Sweller et al. (2019)	Literature review	Cognitive architecture and instructional design	Educational psychology	Australasia (Australia)	General	Updated cognitive load theory; 20-year retrospective with implications for technology-mediated learning	d
47	Tedre et al. (2021)	Conceptual/Framework	CT 2.0	CT evolution and reconceptualisation	Europe (Finland)	General	CT reconceptualised beyond programming; concerns about GenAI substituting reasoning	a, c
48	Tondeur et al. (2012)	Systematic review	Preparing preservice teachers for technology	Preservice teacher technology integration	Europe (Belgium)	Higher education/ITE	Qualitative synthesis on cultural and institutional factors in preservice teacher technology preparation	b, d
49	Weintrop et al. (2016)	Empirical	CT practices for maths and science	Mathematics and science CT education	North America (USA)	Secondary	CT taxonomy extending to data practices, modelling, simulation, systems thinking	a
50	Wing (2006)	Commentary	Computational thinking	CT as universal capability	North America (USA)	General	Seminal articulation of CT as universally applicable approach to problem formulation	a
51	Yadav et al. (2014)	Empirical	CT in teacher education	Preservice teachers (elementary and secondary)	North America (USA)	Higher education/ITE	Early evidence that targeted CT modules improve preservice teacher understanding and attitudes	b
52	Yadav et al. (2017)	Commentary	CT for teacher education	Teacher education policy and practice	North America (USA)	Higher education/ITE	Argument for explicit CT infusion in teacher education curricula	b, e
53	Zastudil et al. (2023)	Empirical	GenAI in computing education	Students and instructors	North America (USA)	Higher education	Perspectives on GenAI including false mastery and over-reliance concerns	c
54	Zimmerman (2002)	Conceptual/Framework	Self-regulated learning	Educational psychology	North America (USA)	General	Self-regulation theory; metacognitive monitoring parallels in prompt refinement cycles	d, e

## Sheet: Table S2 - Theme Distribution
Theme	Description	Number of Contributing Studies	Key Contributing Sources
(a)	Definitional and conceptual frameworks for CT	14	Angeli & Valanides (2020); Angeli et al. (2016); Barr & Stephenson (2011); Bower et al. (2017); Brennan & Resnick (2012); Grover & Pea (2013); Hsu et al. (2018); Israel et al. (2015); Kafai & Proctor (2022); Selby & Woollard (2013); Shute et al. (2017); Tedre et al. (2021); Weintrop et al. (2016); Wing (2006)
(b)	The state of CT in ITE	16	Angeli & Valanides (2020); Bower et al. (2017); Ertmer & Ottenbreit-Leftwich (2010); Hsu et al. (2018); Israel et al. (2015); Kaya et al. (2020); Listiaji & Molnár (2025); Liu et al. (2024); Mishra & Koehler (2006); Mouza et al. (2017); Rich et al. (2019); Rodrigues et al. (2024); Sentance & Csizmadia (2017); Tondeur et al. (2012); Yadav et al. (2014); Yadav et al. (2017)
(c)	GenAI affordances and risks in teacher education	18	Ainsworth (2006); Bae et al. (2024); Baidoo-Anu & Ansah (2023); Celik et al. (2026); Chiu (2021); Deng & Yu (2023); Giannakos et al. (2024); Kasneci et al. (2023); Konca et al. (2025); Li et al. (2025); Liao et al. (2024); Long & Magerko (2020); Moorhouse et al. (2023); Ng et al. (2021); Panday-Shukla (2025); Park & Choo (2025); Tedre et al. (2021); Zastudil et al. (2023)
(d)	Psychological mediators of engagement with CT and GenAI	22	Ainsworth (2006); Bae et al. (2024); Bandura (1997); Burić & Macuka (2018); Burić et al. (2020); Celik et al. (2026); Cheryan et al. (2017); Ertmer & Ottenbreit-Leftwich (2010); Kafai & Proctor (2022); Kalyuga (2011); Kaya et al. (2020); Konca et al. (2025); Li et al. (2025); Liao et al. (2024); Long & Magerko (2020); Ng et al. (2021); Pekrun (2006); Rich et al. (2019); Sweller (1988); Sweller et…
(e)	Design principles for integrated programmes	7	Celik et al. (2026); Hsu et al. (2018); Israel et al. (2015); Mishra & Koehler (2006); Park & Choo (2025); Yadav et al. (2017); Zimmerman (2002)

## Sheet: Table S3 - Characteristics
Study Characteristics Overview
A. Distribution by Study Type
Study Type	Count	Percentage
Empirical studies	24	44.4%
Systematic and literature reviews	12	22.2%
Conceptual and framework papers	13	24.1%
Policy or commentary pieces	5	9.3%
Total	54	100%
B. Distribution by Geographic Region
Region	Count	Percentage
North America	18	33.3%
Europe	14	25.9%
East Asia	9	16.7%
Australasia	7	13.0%
Multi-national or unspecified	6	11.1%
Total	54	100%
C. Distribution by Educational Level
Educational Level	Count	Percentage
Higher education / ITE settings	38	70.4%
Primary / Elementary education (via ITE)	10	18.5%
Secondary education	6	11.1%
Total	54	100%
Note: Some studies span multiple educational levels and are counted once in the primary category.
